# Supplementary material for: Translation, Cross-Cultural Adaptation and Psychometric Validation of the Greek Version of the Cardiac Rehabilitation Barriers Scale (CRBS-GR): What Are the Barriers in South-East Europe?
Source: Int J Environ Res Public Health. 2023 Feb 24;20(5):4064. doi: 10.3390/ijerph20054064 (PMC10002300; doi:10.3390/ijerph20054064)
Supplement: Supplementary file 1 [file ijerph-20-04064-s001.zip]

Archive with 1 entries (1 files):
- ijerph-2176088-supplementary.pdf
